# Supplementary material for: Indel‐seq: a fast‐forward genetics approach for identification of trait‐associated putative candidate genomic regions and its application in pigeonpea (Cajanus cajan)
Source: Plant Biotechnol J. 2017 Feb 9;15(7):906–14. doi: 10.1111/pbi.12685 (PMC5466435; doi:10.1111/pbi.12685)
Supplement: Supplementary file 2 — Table S6 Comparison of the identified genomic regions from Indel‐seq with other mapping approaches. [file PBI-15-906-s002.xlsx]

## Sheet: Sheet1
Table S6 List of putative associated QTLs identified through EXPLoRA-web BSA analysis
Linkage group	QTL start position (Mb)	QTL end position (Mb)
α=5 & β=1 (highly sensitive model)
CcLG02	15404777	15404978
CcLG06	8081553	8081579
CcLG06	16458751	16459040
CcLG08	19138210	19139112
CcLG09	73378	73389
CcLG10	19100770	19100778
CcLG11	13685013	13685027
CcLG11	16371062	16371180
CcLG11	39908337	39908363
α=10 & β=1 (moderately sensitive and moderately specific model)
CcLG01	5081102	5081484
CcLG01	5097072	5097313
CcLG01	14607106	14607106
CcLG01	16302422	16302766
CcLG01	16379347	16379608
CcLG02	12224642	12225023
CcLG02	12231351	12231449
CcLG06	14634534	14634688
CcLG06	16458751	16458842
CcLG06	21351673	21351962
CcLG07	12312571	12312698
CcLG08	1676853	1676950
CcLG08	2698827	2698861
CcLG08	17420126	17420735
CcLG08	18443697	18443788
CcLG08	18453593	18453752
CcLG08	19125039	19125105
CcLG08	19130927	19130980
CcLG08	19137047	19139811
CcLG09	73378	73389
CcLG09	7555927	7555927
CcLG09	8357450	8357475
CcLG10	172464	176727
CcLG10	209823	210001
CcLG10	241075	241277
CcLG10	14764846	14765695
CcLG11	4210172	4210509
CcLG11	16371169	16371180
CcLG11	18534413	18534947
CcLG11	23254432	23254655
CcLG11	23278582	23279127
CcLG11	23281418	23281578
CcLG11	23297303	23297432
CcLG11	39908337	39908363
α=30 & β=1 (highly specific model)
CcLG01	5079128	5079320
CcLG01	5081102	5081585
CcLG01	5092758	5092866
CcLG01	5097017	5097313
CcLG01	8107361	8107495
CcLG01	8116507	8116508
CcLG01	8130909	8130909
CcLG01	14527845	14529085
CcLG01	14603619	14603972
CcLG01	14606882	14607226
CcLG01	14611986	14612121
CcLG01	14690916	14691057
CcLG01	14723559	14724134
CcLG01	15024580	15025103
CcLG01	15082018	15082117
CcLG01	15137947	15138085
CcLG01	15397024	15397288
CcLG01	15400665	15400946
CcLG01	15906011	15906070
CcLG01	15922258	15922551
CcLG01	16006233	16006258
CcLG01	16302166	16303110
CcLG01	16309883	16310066
CcLG01	16312788	16312844
CcLG01	16316723	16317376
CcLG01	16379231	16381166
CcLG01	16389186	16389237
CcLG02	1149233	1149546
CcLG02	6402938	6404818
CcLG02	8452142	8452174
CcLG02	9376150	9377051
CcLG02	10220593	10220959
CcLG02	11336575	11337361
CcLG02	11967509	11967613
CcLG02	11986999	11986999
CcLG02	12224642	12232544
CcLG02	12240671	12241010
CcLG02	13630833	13631315
CcLG02	13769769	13769888
CcLG02	16923883	16924456
CcLG02	24053724	24054072
CcLG02	24054974	24054974
CcLG02	29088304	29088373
CcLG02	29093036	29093038
CcLG02	29693299	29693589
CcLG02	33793815	33793927
CcLG02	33795908	33798242
CcLG03	2750828	2750875
CcLG03	5766627	5767233
CcLG03	5777273	5779091
CcLG03	5780743	5781678
CcLG03	5789317	5791503
CcLG03	5799295	5799450
CcLG03	5813385	5813421
CcLG03	5832544	5834009
CcLG03	5837753	5838024
CcLG03	7178371	7178877
CcLG03	8269748	8269829
CcLG03	24622599	24622853
CcLG03	26013570	26014016
CcLG03	26041083	26041752
CcLG03	27965214	27965317
CcLG04	1577292	1577867
CcLG04	1631262	1631305
CcLG04	1692592	1692722
CcLG04	3436246	3436993
CcLG04	3453816	3454267
CcLG04	7914452	7914527
CcLG04	8351615	8351936
CcLG04	8355081	8355318
CcLG04	10218530	10218539
CcLG04	10219641	10219667
CcLG04	10222972	10223015
CcLG04	10237066	10238072
CcLG04	10369287	10369410
CcLG04	10376507	10376931
CcLG05	3564519	3565127
CcLG05	3578737	3579162
CcLG05	3583339	3583516
CcLG05	3593822	3593939
CcLG05	3613397	3613578
CcLG05	4567338	4567504
CcLG05	4704940	4705174
CcLG05	3564519	3565127
CcLG05	3578737	3579162
CcLG05	3583339	3583516
CcLG05	3593822	3593939
CcLG05	3613397	3613578
CcLG05	4567338	4567504
CcLG05	4704940	4705174
CcLG06	3988376	3989312
CcLG06	4009854	4010228
CcLG06	4065975	4066181
CcLG06	4074425	4074483
CcLG06	4076235	4076235
CcLG06	4079108	4079129
CcLG06	4091516	4091768
CcLG06	4102487	4103384
CcLG06	7889284	7889284
CcLG06	9656550	9659765
CcLG06	9968497	9968880
CcLG06	12255664	12255725
CcLG06	13845207	13845351
CcLG06	14145921	14145934
CcLG06	14598424	14599501
CcLG06	14634160	14640182
CcLG06	15011569	15011917
CcLG06	18118642	18118968
CcLG06	21344017	21344018
CcLG06	21350216	21352109
CcLG06	21498692	21499541
CcLG06	21504732	21504797
CcLG06	21821457	21821616
CcLG06	21958089	21958219
CcLG06	21960354	21960421
CcLG06	22106408	22106618
CcLG06	22137368	22137461
CcLG06	22148373	22148680
CcLG07	162306	162411
CcLG07	9188960	9189328
CcLG07	10416660	10417350
CcLG07	10645647	10645720
CcLG07	10648071	10648216
CcLG07	10689620	10691108
CcLG07	10816295	10816295
CcLG07	10817379	10817608
CcLG07	11846494	11846494
CcLG07	12312529	12312904
CcLG07	12795865	12795865
CcLG07	13239621	13239743
CcLG07	13920387	13920525
CcLG07	15951514	15963368
CcLG07	16005926	16006248
CcLG08	357785	357863
CcLG08	1676853	1676950
CcLG08	1705661	1705721
CcLG08	1715900	1716291
CcLG08	1731456	1731456
CcLG08	1745367	1745729
CcLG08	1768646	1768709
CcLG08	2698827	2698861
CcLG08	5127071	5127221
CcLG08	10816145	10818166
CcLG08	10849675	10852501
CcLG08	10870946	10871074
CcLG08	11584555	11584592
CcLG08	16010185	16010548
CcLG08	16069269	16069580
CcLG08	17419938	17420735
CcLG08	17549283	17549283
CcLG08	17689253	17689374
CcLG08	17774512	17774567
CcLG08	18256821	18257286
CcLG08	18443286	18443906
CcLG08	18453593	18453752
CcLG08	19080337	19080535
CcLG08	19124893	19125838
CcLG08	19128054	19131174
CcLG08	19137047	19139811
CcLG08	19160657	19161405
CcLG08	20152529	20152540
CcLG09	6644211	6644369
CcLG09	7432914	7432964
CcLG09	7555779	7557531
CcLG09	8357450	8357475
CcLG10	172168	176727
CcLG10	207850	210001
CcLG10	240993	241364
CcLG10	10167945	10168136
CcLG10	14756627	14757530
CcLG10	14764846	14766569
CcLG10	14778876	14779520
CcLG10	15726566	15726566
CcLG10	19467151	19467222
CcLG10	19472739	19473033
CcLG10	21165561	21166472
CcLG11	2335034	2335078
CcLG11	4209945	4210672
CcLG11	13796769	13796842
CcLG11	13799572	13799624
CcLG11	13803795	13804842
CcLG11	15180843	15180951
CcLG11	18411767	18411814
CcLG11	18416445	18416456
CcLG11	18425012	18428849
CcLG11	18502165	18503702
CcLG11	18534413	18535104
CcLG11	18541015	18541596
CcLG11	18879806	18880084
CcLG11	19648338	19649833
CcLG11	19669031	19669305
CcLG11	19704259	19704649
CcLG11	19705586	19705710
CcLG11	19710519	19710670
CcLG11	19927369	19927510
CcLG11	20312809	20314224
CcLG11	20316020	20316130
CcLG11	20702066	20702335
CcLG11	23253014	23255337
CcLG11	23268158	23269876
CcLG11	23272314	23273226
CcLG11	23278582	23279127
CcLG11	23283508	23283926
CcLG11	23296982	23297872
CcLG11	23299478	23299612
CcLG11	23308770	23308844
CcLG11	24068917	24068926
CcLG11	27422438	27422463
CcLG11	28006135	28006135
CcLG11	35964683	35965083
CcLG11	37910591	37910962
